# Supplementary material for: Maternal Pre-Pregnancy Glycemic Status and Growth Delay in Korean Children Aged 18–36 Months: A Population-Based Study
Source: J Clin Med. 2025 Oct 14;14(20):7230. doi: 10.3390/jcm14207230 (PMC12564939; doi:10.3390/jcm14207230)
Supplement: Supplementary file 1 [file jcm-14-07230-s001.zip]

Archive with 1 entries (1 files):
- jcm-3859190-supplementary.pdf
